# Supplementary material for: The Ever-Expanding Pseudomonas Genus: Description of 43 New Species and Partition of the Pseudomonas putida Group
Source: Microorganisms. 2021 Aug 18;9(8):1766. doi: 10.3390/microorganisms9081766 (PMC8401041; doi:10.3390/microorganisms9081766)
Supplement: Supplementary file 1 [file microorganisms-09-01766-s001.zip]

Archive with 2 entries (2 files):
- SupMatFigures_10-08-2021.pdf
- SupMatTables_24-08-2021.xlsx
